# Supplementary material for: Effects of Extraction Technique on the Content and Antioxidant Activity of Flavonoids from Gossypium Hirsutum linn. Flowers
Source: Molecules. 2022 Aug 31;27(17):5627. doi: 10.3390/molecules27175627 (PMC9458133; doi:10.3390/molecules27175627)
Supplement: Supplementary file 1 [file molecules-27-05627-s001.zip]

Archive with 1 entries (1 files):
- molecules-1871147-supplementary.pdf
